# Supplementary material for: Risk Factors for COVID-19 Infection among Healthcare Workers in North-East Nigeria
Source: Healthcare (Basel). 2022 Sep 30;10(10):1919. doi: 10.3390/healthcare10101919 (PMC9601610; doi:10.3390/healthcare10101919)
Supplement: Supplementary file 1 [file healthcare-10-01919-s001.zip]

Archive with 1 entries (1 files):
- healthcare-1892201-supplementary.pdf
